# Supplementary material for: Beauty in the beast – Placozoan biodiversity explored through molluscan predator genomics
Source: Ecol Evol. 2024 Apr 11;14(4):e11220. doi: 10.1002/ece3.11220 (PMC11007570; doi:10.1002/ece3.11220)
Supplement: Supplementary file 2 — Table S1. [file ECE3-14-e11220-s002.zip › beauty-in-the-beast_EcolEvol_Supplemental-Information_Table_S1.xlsx]

## Sheet: host_mt-contigs
contig ID	species	DNA source
NODE_262066_length_13819_cov_11687.769539	Helminthope sp.	Helminthope sp.
NODE_163558_length_13890_cov_5242.712445	Rhodope sp.	Rhodope sp.

## Sheet: host_rRNA-contigs
contig ID	species	DNA source	rRNA gene
NODE_291375_length_3597_cov_1730.823295	Helminthope sp.	Helminthope sp.	18S
NODE_295444_length_5930_cov_1729.843841	Helminthope sp.	Helminthope sp.	28S
NODE_4121_length_7278_cov_595.959450	Rhodope sp.	Rhodope sp.	18S+28S

## Sheet: Placozoa_mtDNA-contigs
contig ID	species	DNA source
NODE_25098_length_1148_cov_40.580766	Placozoa sp. H3	Helminthope sp.
NODE_2070439_length_660_cov_36.373928	Placozoa sp. H3	Helminthope sp.
NODE_1057778_length_567_cov_136.981633	Placozoa sp. H3	Helminthope sp.
NODE_20531_length_538_cov_70.737527	Placozoa sp. H3	Helminthope sp.
NODE_1545990_length_531_cov_121.707048	Placozoa sp. H3	Helminthope sp.
NODE_44324_length_504_cov_84.871194	Placozoa sp. H3	Helminthope sp.
NODE_998184_length_457_cov_15.768421	Placozoa sp. H3	Helminthope sp.
NODE_2232550_length_431_cov_109.646893	Placozoa sp. H3	Helminthope sp.
NODE_1900476_length_420_cov_146.717201	Placozoa sp. H3	Helminthope sp.
NODE_1586237_length_374_cov_10.195286	Placozoa sp. H3	Helminthope sp.
NODE_19512_length_369_cov_20.489726	Placozoa sp. H3	Helminthope sp.
NODE_1255923_length_367_cov_32.051724	Placozoa sp. H3	Helminthope sp.
NODE_923375_length_347_cov_207.548148	Placozoa sp. H3	Helminthope sp.
NODE_1353325_length_347_cov_30.229630	Placozoa sp. H3	Helminthope sp.
NODE_799725_length_342_cov_47.101887	Placozoa sp. H3	Helminthope sp.
NODE_812522_length_337_cov_23.753846	Placozoa sp. H3	Helminthope sp.
NODE_1724267_length_332_cov_113.847059	Placozoa sp. H3	Helminthope sp.
NODE_2221240_length_332_cov_44.772549	Placozoa sp. H3	Helminthope sp.
NODE_2236703_length_3266_cov_467.200690	Cladtertia sp. H6	Helminthope sp.
NODE_31315_length_2119_cov_967.130264	Cladtertia sp. H6	Helminthope sp.
NODE_2383779_length_1738_cov_482.003612	Cladtertia sp. H6	Helminthope sp.
NODE_2237004_length_1621_cov_473.893135	Cladtertia sp. H6	Helminthope sp.
NODE_290845_length_1549_cov_646.074049	Cladtertia sp. H6	Helminthope sp.
NODE_396716_length_1330_cov_235.916999	Cladtertia sp. H6	Helminthope sp.
NODE_590765_length_1101_cov_3021.297852	Cladtertia sp. H6	Helminthope sp.
NODE_292726_length_1098_cov_481.297747	Cladtertia sp. H6	Helminthope sp.
NODE_2265532_length_1060_cov_345.224822	Cladtertia sp. H6	Helminthope sp.
NODE_2227813_length_1058_cov_252.841998	Cladtertia sp. H6	Helminthope sp.
NODE_252985_length_1053_cov_262.899590	Cladtertia sp. H6	Helminthope sp.
NODE_2223848_length_1027_cov_380.154737	Cladtertia sp. H6	Helminthope sp.
NODE_2221528_length_931_cov_506.248244	Cladtertia sp. H6	Helminthope sp.
NODE_41986_length_898_cov_635.619976	Cladtertia sp. H6	Helminthope sp.
NODE_2232803_length_885_cov_391.918317	Cladtertia sp. H6	Helminthope sp.
NODE_154974_length_830_cov_546.782205	Cladtertia sp. H6	Helminthope sp.
NODE_156656_length_803_cov_450.513774	Cladtertia sp. H6	Helminthope sp.
NODE_2222821_length_782_cov_335.608511	Cladtertia sp. H6	Helminthope sp.
NODE_50369_length_763_cov_587.115160	Cladtertia sp. H6	Helminthope sp.
NODE_32883_length_642_cov_543.985841	Cladtertia sp. H6	Helminthope sp.
NODE_2205687_length_620_cov_451.283610	Cladtertia sp. H6	Helminthope sp.
NODE_2222308_length_608_cov_447.333333	Cladtertia sp. H6	Helminthope sp.
NODE_951837_length_591_cov_117.027237	Cladtertia sp. H6	Helminthope sp.
NODE_2230764_length_542_cov_283.892473	Cladtertia sp. H6	Helminthope sp.
NODE_2237123_length_503_cov_782.063380	Cladtertia sp. H6	Helminthope sp.
NODE_2221793_length_441_cov_327.401099	Cladtertia sp. H6	Helminthope sp.
NODE_2173196_length_434_cov_360.834734	Cladtertia sp. H6	Helminthope sp.
NODE_589785_length_422_cov_232.547826	Cladtertia sp. H6	Helminthope sp.
NODE_156003_length_410_cov_556.234234	Cladtertia sp. H6	Helminthope sp.
NODE_590764_length_397_cov_3533.512500	Cladtertia sp. H6	Helminthope sp.
NODE_156826_length_389_cov_1295.381410	Cladtertia sp. H6	Helminthope sp.
NODE_2235112_length_361_cov_562.866197	Cladtertia sp. H6	Helminthope sp.
NODE_2230293_length_360_cov_957.908127	Cladtertia sp. H6	Helminthope sp.
NODE_2236113_length_325_cov_833.754032	Cladtertia sp. H6	Helminthope sp.
NODE_156714_length_324_cov_1185.838057	Cladtertia sp. H6	Helminthope sp.
NODE_2208891_length_234_cov_400.630573	Cladtertia sp. H6	Helminthope sp.
NODE_66218_length_212_cov_2396.748148	Cladtertia sp. H6	Helminthope sp.
NODE_2237179_length_180_cov_1108.077670	Cladtertia sp. H6	Helminthope sp.
NODE_2224494_length_155_cov_620.871795	Cladtertia sp. H6	Helminthope sp.
NODE_2234775_length_129_cov_906.903846	Cladtertia sp. H6	Helminthope sp.
NODE_154975_length_122_cov_2592.533333	Cladtertia sp. H6	Helminthope sp.
NODE_2216059_length_118_cov_968.292683	Cladtertia sp. H6	Helminthope sp.
NODE_2233551_length_109_cov_1308.156250	Cladtertia sp. H6	Helminthope sp.
NODE_2236114_length_103_cov_1226.269231	Cladtertia sp. H6	Helminthope sp.
NODE_156243_length_100_cov_1168.652174	Cladtertia sp. H6	Helminthope sp.
NODE_223354_length_89_cov_930.666667	Cladtertia sp. H6	Helminthope sp.
NODE_108548_length_88_cov_1287.727273	Cladtertia sp. H6	Helminthope sp.
NODE_1188372_length_85_cov_1254.875000	Cladtertia sp. H6	Helminthope sp.
NODE_2396200_length_84_cov_1399.571429	Cladtertia sp. H6	Helminthope sp.
NODE_2230291_length_83_cov_1345.666667	Cladtertia sp. H6	Helminthope sp.
NODE_830098_length_78_cov_1890.000000	Cladtertia sp. H6	Helminthope sp.
NODE_2233550_length_78_cov_539.000000	Cladtertia sp. H6	Helminthope sp.
NODE_320066_length_2899_cov_161.705882	Hoilungia sp. H26	Helminthope sp.
NODE_2428688_length_2768_cov_186.866221	Hoilungia sp. H26	Helminthope sp.
NODE_307958_length_2591_cov_168.281225	Hoilungia sp. H26	Helminthope sp.
NODE_321141_length_1542_cov_247.189078	Hoilungia sp. H26	Helminthope sp.
NODE_252983_length_1393_cov_59.714286	Hoilungia sp. H26	Helminthope sp.
NODE_192552_length_1188_cov_282.692169	Hoilungia sp. H26	Helminthope sp.
NODE_216132_length_1184_cov_259.023487	Hoilungia sp. H26	Helminthope sp.
NODE_2265049_length_1167_cov_401.895413	Hoilungia sp. H26	Helminthope sp.
NODE_2265533_length_1113_cov_242.251931	Hoilungia sp. H26	Helminthope sp.
NODE_224675_length_1098_cov_320.516161	Hoilungia sp. H26	Helminthope sp.
NODE_2227200_length_1033_cov_133.707113	Hoilungia sp. H26	Helminthope sp.
NODE_155917_length_847_cov_382.401299	Hoilungia sp. H26	Helminthope sp.
NODE_2148614_length_836_cov_281.839262	Hoilungia sp. H26	Helminthope sp.
NODE_2429933_length_813_cov_478.006793	Hoilungia sp. H26	Helminthope sp.
NODE_2228169_length_735_cov_209.664134	Hoilungia sp. H26	Helminthope sp.
NODE_2226777_length_732_cov_300.839695	Hoilungia sp. H26	Helminthope sp.
NODE_1791345_length_648_cov_80.591944	Hoilungia sp. H26	Helminthope sp.
NODE_2233491_length_617_cov_349.531481	Hoilungia sp. H26	Helminthope sp.
NODE_317660_length_615_cov_129.832714	Hoilungia sp. H26	Helminthope sp.
NODE_590741_length_607_cov_1165.477358	Hoilungia sp. H26	Helminthope sp.
NODE_2236895_length_593_cov_200.366279	Hoilungia sp. H26	Helminthope sp.
NODE_2236095_length_512_cov_311.551724	Hoilungia sp. H26	Helminthope sp.
NODE_66109_length_497_cov_192.990476	Hoilungia sp. H26	Helminthope sp.
NODE_2236678_length_492_cov_272.457831	Hoilungia sp. H26	Helminthope sp.
NODE_762760_length_455_cov_413.978836	Hoilungia sp. H26	Helminthope sp.
NODE_1745855_length_442_cov_72.169863	Hoilungia sp. H26	Helminthope sp.
NODE_2230773_length_429_cov_269.130682	Hoilungia sp. H26	Helminthope sp.
NODE_2237184_length_413_cov_87.922619	Hoilungia sp. H26	Helminthope sp.
NODE_2236123_length_389_cov_529.820513	Hoilungia sp. H26	Helminthope sp.
NODE_2239450_length_359_cov_217.776596	Hoilungia sp. H26	Helminthope sp.
NODE_1193289_length_336_cov_376.737452	Hoilungia sp. H26	Helminthope sp.
NODE_1304118_length_326_cov_242.819277	Hoilungia sp. H26	Helminthope sp.
NODE_2237139_length_312_cov_561.161702	Hoilungia sp. H26	Helminthope sp.
NODE_2224875_length_271_cov_312.283505	Hoilungia sp. H26	Helminthope sp.
NODE_24882_length_264_cov_196.117647	Hoilungia sp. H26	Helminthope sp.
NODE_2232578_length_247_cov_334.264706	Hoilungia sp. H26	Helminthope sp.
NODE_402851_length_243_cov_758.024096	Hoilungia sp. H26	Helminthope sp.
NODE_2256677_length_205_cov_204.000000	Hoilungia sp. H26	Helminthope sp.
NODE_156323_length_194_cov_375.923077	Hoilungia sp. H26	Helminthope sp.
NODE_71964_length_192_cov_1500.982609	Hoilungia sp. H26	Helminthope sp.
NODE_2224493_length_167_cov_1172.911111	Hoilungia sp. H26	Helminthope sp.
NODE_156627_length_154_cov_1487.337662	Hoilungia sp. H26	Helminthope sp.
NODE_2239523_length_147_cov_565.071429	Hoilungia sp. H26	Helminthope sp.
NODE_55835_length_124_cov_1174.425532	Hoilungia sp. H26	Helminthope sp.
NODE_15920_length_112_cov_1443.257143	Hoilungia sp. H26	Helminthope sp.
NODE_1367906_length_111_cov_42.617647	Hoilungia sp. H26	Helminthope sp.
NODE_58257_length_111_cov_156.264706	Hoilungia sp. H26	Helminthope sp.
NODE_2237187_length_101_cov_770.291667	Hoilungia sp. H26	Helminthope sp.
NODE_1715854_length_100_cov_150.608696	Hoilungia sp. H26	Helminthope sp.
NODE_1273802_length_100_cov_34.565217	Hoilungia sp. H26	Helminthope sp.
NODE_2347441_length_100_cov_140.086957	Hoilungia sp. H26	Helminthope sp.
NODE_2204231_length_95_cov_1507.333333	Hoilungia sp. H26	Helminthope sp.
NODE_402852_length_95_cov_1455.388889	Hoilungia sp. H26	Helminthope sp.
NODE_1031077_length_94_cov_172.705882	Hoilungia sp. H26	Helminthope sp.
NODE_2227412_length_94_cov_1201.470588	Hoilungia sp. H26	Helminthope sp.
NODE_708024_length_89_cov_436.166667	Hoilungia sp. H26	Helminthope sp.
NODE_2390003_length_89_cov_1183.916667	Hoilungia sp. H26	Helminthope sp.
NODE_618183_length_88_cov_174.272727	Hoilungia sp. H26	Helminthope sp.
NODE_938399_length_87_cov_668.400000	Hoilungia sp. H26	Helminthope sp.
NODE_1112716_length_86_cov_638.000000	Hoilungia sp. H26	Helminthope sp.
NODE_1911888_length_85_cov_258.500000	Hoilungia sp. H26	Helminthope sp.
NODE_1413899_length_82_cov_372.000000	Hoilungia sp. H26	Helminthope sp.
NODE_2191037_length_80_cov_1574.666667	Hoilungia sp. H26	Helminthope sp.
NODE_2402444_length_79_cov_2931.500000	Hoilungia sp. H26	Helminthope sp.
NODE_13621_length_1544_cov_151.852079	Placozoa sp. H27	Helminthope sp.
NODE_2234603_length_1058_cov_226.932722	Placozoa sp. H27	Helminthope sp.
NODE_2230663_length_1046_cov_195.488132	Placozoa sp. H27	Helminthope sp.
NODE_155990_length_998_cov_583.454940	Placozoa sp. H27	Helminthope sp.
NODE_2230230_length_838_cov_196.303548	Placozoa sp. H27	Helminthope sp.
NODE_215312_length_837_cov_251.461842	Placozoa sp. H27	Helminthope sp.
NODE_2166853_length_800_cov_36.561549	Placozoa sp. H27	Helminthope sp.
NODE_2429626_length_793_cov_261.793296	Placozoa sp. H27	Helminthope sp.
NODE_2213365_length_701_cov_434.407051	Placozoa sp. H27	Helminthope sp.
NODE_2278624_length_673_cov_180.357383	Placozoa sp. H27	Helminthope sp.
NODE_2237059_length_670_cov_353.890388	Placozoa sp. H27	Helminthope sp.
NODE_2204197_length_655_cov_70.671280	Placozoa sp. H27	Helminthope sp.
NODE_2231496_length_629_cov_390.728261	Placozoa sp. H27	Helminthope sp.
NODE_41987_length_617_cov_305.035185	Placozoa sp. H27	Helminthope sp.
NODE_2221408_length_591_cov_566.595331	Placozoa sp. H27	Helminthope sp.
NODE_217745_length_576_cov_393.711423	Placozoa sp. H27	Helminthope sp.
NODE_1910325_length_575_cov_147.299197	Placozoa sp. H27	Helminthope sp.
NODE_2199051_length_505_cov_218.030374	Placozoa sp. H27	Helminthope sp.
NODE_2237185_length_503_cov_806.478873	Placozoa sp. H27	Helminthope sp.
NODE_590761_length_503_cov_1503.779343	Placozoa sp. H27	Helminthope sp.
NODE_590702_length_498_cov_514.807601	Placozoa sp. H27	Helminthope sp.
NODE_2223011_length_493_cov_147.665865	Placozoa sp. H27	Helminthope sp.
NODE_2237684_length_468_cov_515.552430	Placozoa sp. H27	Helminthope sp.
NODE_590740_length_459_cov_791.073298	Placozoa sp. H27	Helminthope sp.
NODE_188513_length_458_cov_741.430446	Placozoa sp. H27	Helminthope sp.
NODE_2227951_length_457_cov_558.147368	Placozoa sp. H27	Helminthope sp.
NODE_2231828_length_447_cov_403.472973	Placozoa sp. H27	Helminthope sp.
NODE_2191489_length_446_cov_309.666667	Placozoa sp. H27	Helminthope sp.
NODE_154126_length_446_cov_376.013550	Placozoa sp. H27	Helminthope sp.
NODE_2223403_length_436_cov_476.724234	Placozoa sp. H27	Helminthope sp.
NODE_2260509_length_430_cov_223.798867	Placozoa sp. H27	Helminthope sp.
NODE_2402445_length_397_cov_636.768750	Placozoa sp. H27	Helminthope sp.
NODE_2237157_length_371_cov_644.360544	Placozoa sp. H27	Helminthope sp.
NODE_149380_length_369_cov_549.482877	Placozoa sp. H27	Helminthope sp.
NODE_287807_length_360_cov_2640.519435	Placozoa sp. H27	Helminthope sp.
NODE_64924_length_356_cov_165.086022	Placozoa sp. H27	Helminthope sp.
NODE_152392_length_354_cov_119.361011	Placozoa sp. H27	Helminthope sp.
NODE_2390004_length_344_cov_393.535581	Placozoa sp. H27	Helminthope sp.
NODE_165977_length_338_cov_998.839080	Placozoa sp. H27	Helminthope sp.
NODE_590711_length_332_cov_1036.278431	Placozoa sp. H27	Helminthope sp.
NODE_402513_length_331_cov_374.023622	Placozoa sp. H27	Helminthope sp.
NODE_2237189_length_330_cov_366.154150	Placozoa sp. H27	Helminthope sp.
NODE_181914_length_325_cov_863.153226	Placozoa sp. H27	Helminthope sp.
NODE_665090_length_317_cov_343.129167	Placozoa sp. H27	Helminthope sp.
NODE_2210275_length_305_cov_245.328947	Placozoa sp. H27	Helminthope sp.
NODE_2227414_length_301_cov_605.191964	Placozoa sp. H27	Helminthope sp.
NODE_66199_length_300_cov_1029.372197	Placozoa sp. H27	Helminthope sp.
NODE_319224_length_300_cov_154.560538	Placozoa sp. H27	Helminthope sp.
NODE_2237178_length_269_cov_1804.859375	Placozoa sp. H27	Helminthope sp.
NODE_590763_length_252_cov_2014.891429	Placozoa sp. H27	Helminthope sp.
NODE_2237150_length_236_cov_801.037736	Placozoa sp. H27	Helminthope sp.
NODE_66205_length_231_cov_1318.038961	Placozoa sp. H27	Helminthope sp.
NODE_218564_length_230_cov_228.908497	Placozoa sp. H27	Helminthope sp.
NODE_590712_length_216_cov_478.669065	Placozoa sp. H27	Helminthope sp.
NODE_142801_length_215_cov_1409.072464	Placozoa sp. H27	Helminthope sp.
NODE_402514_length_214_cov_1643.518248	Placozoa sp. H27	Helminthope sp.
NODE_2234338_length_199_cov_1338.532787	Placozoa sp. H27	Helminthope sp.
NODE_2237190_length_181_cov_591.307692	Placozoa sp. H27	Helminthope sp.
NODE_2237188_length_177_cov_427.620000	Placozoa sp. H27	Helminthope sp.
NODE_154973_length_173_cov_1158.958333	Placozoa sp. H27	Helminthope sp.
NODE_2237192_length_169_cov_1475.032609	Placozoa sp. H27	Helminthope sp.
NODE_2237078_length_164_cov_392.528736	Placozoa sp. H27	Helminthope sp.
NODE_2237191_length_158_cov_1786.691358	Placozoa sp. H27	Helminthope sp.
NODE_590762_length_149_cov_2950.750000	Placozoa sp. H27	Helminthope sp.
NODE_156324_length_111_cov_636.588235	Placozoa sp. H27	Helminthope sp.
NODE_56006_length_111_cov_90.500000	Placozoa sp. H27	Helminthope sp.
NODE_590701_length_110_cov_1101.151515	Placozoa sp. H27	Helminthope sp.
NODE_50367_length_109_cov_1257.093750	Placozoa sp. H27	Helminthope sp.
NODE_2230292_length_102_cov_2285.800000	Placozoa sp. H27	Helminthope sp.
NODE_2186029_length_100_cov_1214.304348	Placozoa sp. H27	Helminthope sp.
NODE_1717631_length_94_cov_776.882353	Placozoa sp. H27	Helminthope sp.
NODE_654443_length_88_cov_698.000000	Placozoa sp. H27	Helminthope sp.
NODE_703438_length_87_cov_1515.700000	Placozoa sp. H27	Helminthope sp.
NODE_2227413_length_82_cov_659.200000	Placozoa sp. H27	Helminthope sp.
NODE_2233552_length_81_cov_915.750000	Placozoa sp. H27	Helminthope sp.
NODE_1188371_length_81_cov_673.250000	Placozoa sp. H27	Helminthope sp.
NODE_590755_length_78_cov_414.000000	Placozoa sp. H27	Helminthope sp.
NODE_1647157_length_2108_cov_65.539636	Placozoa sp. H28	Rhodope sp.
NODE_1645336_length_2038_cov_96.143294	Placozoa sp. H28	Rhodope sp.
NODE_1647557_length_2003_cov_64.098131	Placozoa sp. H28	Rhodope sp.
NODE_1644607_length_1910_cov_60.168576	Placozoa sp. H28	Rhodope sp.
NODE_1647170_length_1742_cov_35.750751	Placozoa sp. H28	Rhodope sp.
NODE_1648436_length_1370_cov_59.556845	Placozoa sp. H28	Rhodope sp.
NODE_1639684_length_1281_cov_46.506645	Placozoa sp. H28	Rhodope sp.
NODE_1627383_length_1130_cov_115.041785	Placozoa sp. H28	Rhodope sp.
NODE_26948_length_1047_cov_69.306186	Placozoa sp. H28	Rhodope sp.
NODE_1535556_length_968_cov_78.276094	Placozoa sp. H28	Rhodope sp.
NODE_22207_length_808_cov_33.618331	Placozoa sp. H28	Rhodope sp.
NODE_27083_length_795_cov_71.615599	Placozoa sp. H28	Rhodope sp.
NODE_3941_length_780_cov_49.431010	Placozoa sp. H28	Rhodope sp.
NODE_1624296_length_736_cov_72.816388	Placozoa sp. H28	Rhodope sp.
NODE_951923_length_689_cov_40.328431	Placozoa sp. H28	Rhodope sp.
NODE_22775_length_665_cov_62.809524	Placozoa sp. H28	Rhodope sp.
NODE_40849_length_663_cov_44.723549	Placozoa sp. H28	Rhodope sp.
NODE_14413_length_570_cov_16.754564	Placozoa sp. H28	Rhodope sp.
NODE_1186102_length_550_cov_22.756871	Placozoa sp. H28	Rhodope sp.
NODE_4772_length_520_cov_51.805869	Placozoa sp. H28	Rhodope sp.
NODE_13718_length_517_cov_90.261364	Placozoa sp. H28	Rhodope sp.
NODE_1191935_length_486_cov_131.794621	Placozoa sp. H28	Rhodope sp.
NODE_1642777_length_484_cov_54.727273	Placozoa sp. H28	Rhodope sp.
NODE_1633687_length_475_cov_52.077889	Placozoa sp. H28	Rhodope sp.
NODE_676738_length_453_cov_29.260638	Placozoa sp. H28	Rhodope sp.
NODE_990193_length_447_cov_35.748649	Placozoa sp. H28	Rhodope sp.
NODE_977612_length_405_cov_66.957317	Placozoa sp. H28	Rhodope sp.
NODE_1202547_length_393_cov_31.939873	Placozoa sp. H28	Rhodope sp.
NODE_1238225_length_382_cov_10.400000	Placozoa sp. H28	Rhodope sp.
NODE_1574674_length_376_cov_13.896321	Placozoa sp. H28	Rhodope sp.
NODE_1077_length_358_cov_58.647687	Placozoa sp. H28	Rhodope sp.

## Sheet: Placozoa_rRNA-contigs
contig ID	species	DNA source	rRNA gene
NODE_722093_length_718_cov_12.903276	Hoilungia sp. H26	Helminthope sp.	18S
NODE_18879_length_609_cov_3.770677	Hoilungia sp. H26	Helminthope sp.	18S
NODE_172076_length_1113_cov_5.326255	Hoilungia sp. H26	Helminthope sp.	18S
NODE_334217_length_2564_cov_8.107358	Hoilungia sp. H26	Helminthope sp.	28S
NODE_5414_length_564_cov_8.644764	Hoilungia sp. H26	Helminthope sp.	28S

## Sheet: Nemertea_mt-contigs
contig ID	best hit species	DNA source
NODE_2238276_length_4194_cov_50.445713	Ototyphlonemertes fila	Helminthope sp.
NODE_693262_length_843_cov_5.080940	Ototyphlonemertes fila	Helminthope sp.
NODE_1288894_length_488_cov_1.141119	Ototyphlonemertes fila	Helminthope sp.
NODE_1673535_length_464_cov_5.062016	Ototyphlonemertes fila	Helminthope sp.
NODE_1753311_length_2394_cov_16.100129	Ototyphlonemertes fila	Helminthope sp.
NODE_1891046_length_1390_cov_8.107388	Ototyphlonemertes fila	Helminthope sp.
NODE_1567303_length_560_cov_4.513458	Ototyphlonemertes fila	Helminthope sp.
NODE_1098704_length_583_cov_11.011858	Ototyphlonemertes fila	Helminthope sp.
NODE_1252064_length_2832_cov_7.910708	Ototyphlonemertes erneba	Rhodope sp.
NODE_912882_length_414_cov_0.890208	Ototyphlonemertes erneba	Rhodope sp.
NODE_797421_length_355_cov_1.363309	Ototyphlonemertes erneba	Rhodope sp.
NODE_1445978_length_1177_cov_6.827273	Ototyphlonemertes erneba	Rhodope sp.
NODE_1110008_length_621_cov_3.060662	Ototyphlonemertes erneba	Rhodope sp.
NODE_1279160_length_754_cov_4.088626	Ototyphlonemertes erneba	Rhodope sp.
NODE_1646889_length_3755_cov_50.649266	Ototyphlonemertes parmula	Rhodope sp.
NODE_1627794_length_1074_cov_9.801404	Ototyphlonemertes parmula	Rhodope sp.
NODE_946135_length_698_cov_2.235105	Ototyphlonemertes parmula	Rhodope sp.
NODE_1642776_length_1271_cov_30.951424	Ototyphlonemertes parmula	Rhodope sp.
NODE_21089_length_996_cov_4.127312	Ototyphlonemertes parmula	Rhodope sp.
NODE_1603551_length_1580_cov_11.317365	Ototyphlonemertes parmula	Rhodope sp.
NODE_1262260_length_829_cov_5.610372	Ototyphlonemertes parmula	Rhodope sp.

## Sheet: Nemertea_rRNA-contigs
contig ID	best hit species	best hit accession	% nt identity	DNA source	rRNA gene
NODE_936492_length_464_cov_1.253230	Ototyphlonemertes fila	MH302989	95.04	Helminthope sp.	18S
NODE_1184208_length_971_cov_4.102908	Ototyphlonemertes nakaoae	OM859178	98.98	Rhodope sp.	18S
NODE_630545_length_355_cov_0.892086	Amphiporus sp. MWS-2001	AH010827	97.46	Rhodope sp.	28S

## Sheet: others_rRNA-contigs
contig ID	best hit species	best hit accession	% nt identity	DNA source	rRNA gene
NODE_330318_length_1269_cov_2.289430	Phascolion strombus [Annelida]	AF519248	99.38	Helminthope sp.	18S
NODE_2250964_length_483_cov_3.411330	Phascolion strombus [Annelida]	AF519248	93.37	Helminthope sp.	18S
NODE_228449_length_608_cov_2.685499	Phascolion strombus [Annelida]	JF509733	93.14	Helminthope sp.	28S
NODE_1753232_length_350_cov_1.051282	Phascolion strombus [Annelida]	JF509733	97.81	Helminthope sp.	28S
NODE_1796433_length_1139_cov_3.310734	Phascolion strombus [Annelida]	AY210468	90.95	Helminthope sp.	28S
NODE_231709_length_798_cov_1.092926	Choneplax indica [Mollusca]	KC887278	92.41	Helminthope sp.	28S
NODE_2009085_length_425_cov_13.247126	Gnosonesima sp. [Platyhelminthes]	MH303083	99.71	Helminthope sp.	18S
